# Supplementary material for: Patient-Reported Health Status and Clinical Outcomes After CTO-PCI Versus Optimal Medical Therapy: A 12-Month Retrospective Observational Cohort Analysis
Source: J Clin Med. 2026 Jul 20;15(14):5668. doi: 10.3390/jcm15145668 (PMC13412261; doi:10.3390/jcm15145668)
Supplement: Supplementary file 1 [file jcm-15-05668-s001.zip]

Archive with 1 entries (1 files):
- jcm-4400633-supplementary.pdf
